# Supplementary material for: Melatonin Improves Semen Quality by Modulating Oxidative Stress, Endocrine Hormones, and Tryptophan Metabolism of Hu Rams Under Summer Heat Stress and the Non-Reproductive Season
Source: Antioxidants (Basel). 2025 May 24;14(6):630. doi: 10.3390/antiox14060630 (PMC12189995; doi:10.3390/antiox14060630)
Supplement: Supplementary file 1 [file antioxidants-14-00630-s001.zip]

Archive with 5 entries (5 files):
- Supplementary Table 3-9..pdf
- Supplementary table S1.pdf
- Supplmentary  table S2.pdf
- Table S10The r values, p values, and rd, r.sign and pd of Figure 10.pdf
- Table S11The r values, p values, and rd, r.sign and pd of Figure 11.pdf
